# Supplementary material for: From Nano-Crystals to Periodically Aggregated Assembly in Arylate Polyesters—Continuous Helicoid or Discrete Cross-Hatch Grating?
Source: Nanomaterials (Basel). 2023 Mar 11;13(6):1016. doi: 10.3390/nano13061016 (PMC10052005; doi:10.3390/nano13061016)
Supplement: Supplementary file 1 [file nanomaterials-13-01016-s001.zip]

Archive with 1 entries (1 files):
- nanomaterials-2255548-supplementary.pdf
